# Supplementary material for: Heart Failure and PAHs, OHPAHs, and Trace Elements Levels in Human Serum: Results from a Preliminary Pilot Study in Greek Population and the Possible Impact of Air Pollution
Source: Molecules. 2021 May 27;26(11):3207. doi: 10.3390/molecules26113207 (PMC8199329; doi:10.3390/molecules26113207)
Supplement: Supplementary file 1 [file molecules-26-03207-s001.zip]

Archive with 1 entries (1 files):
- molecules-1211455-supplementary.pdf
